# Supplementary material for: A prospective observational study of post-COVID-19 chronic fatigue syndrome following the first pandemic wave in Germany and biomarkers associated with symptom severity
Source: Nat Commun. 2022 Aug 30;13:5104. doi: 10.1038/s41467-022-32507-6 (PMC9426365; doi:10.1038/s41467-022-32507-6)
Supplement: Supplementary file 4 — Source Data [file 41467_2022_32507_MOESM4_ESM.xlsx]

## Sheet: Fig 1 & Tab 1, S6, S7, S12 S13
Diagnose	recordID	bmi	PHQ	ESS	CFQ	Bell (6M)	SF-36 (physical functioning)	SF-36 (vitality)	SF-36 (role limitations due to physical health)	SF-36 (social functioning)
PCS/CFS	4	18.1138	16	21	31	20	15	0	0	12.5
	13	19.4444	11	7	25	60	65	10	0	0
	17	26.03	11	13	24	30	70	10	0	25
	48	25.43	11	6	26	40	75	20	0	50
	57	21.46	14	14	29	40	65	15	0	37.5
	7	23.78	11	9	28	40	75	10	0	12.5
	8	24.09	16	6	31	20	15	5	0	0
	9	26.81	9	8	25	30	25	10	0	75
	14	24.31	9	9	23	50	40	30	0	37.5
	20	29.35	8	6	20	60	90	40	0	62.5
	22	21.92	16	16	23	30	50	20	0
	27	20.57	19	1	29	60	60	30	0	37.5
	31	23.03	12	12	27	50	35	30	0
	35	20.24	12	7	25	50	65	20	0	62.5
	37	27.78	12	14	24	20	20	0	0	0
	40	24.34	3	3	25	40	50	35	0	25
	41	31.83	7	14	26	40	65	20	0	25
	44	25.43	12	5	27	80	80	35	0	37.5
	51	28.04	13	11	27	50	65	10	0	25
	Median	24.31	12	9	26	40	65	20	0	25
	Min	18.1138	3	1	20	20	15	0	0	0
	Max	31.83	19	21	31	80	90	40	0	75
PCS	11	21.4996	10	4	28	50	70	45	25	62.5
	15	36.24	18	16	32	30	65	10	0	50
	19	25.17	17	10	23	50	50	20	0	12.5
	28	20.31	10	3	21	40	40	25	0	0
	36	23.29	5	1	23	40	30	40	0	12.5
	47	26.47	12	2	28	60	85	10	0	62.5
	52	24.96	11	12	25	50	85	20	0	50
	54	31.2	14	6	19	90	75	50	100	37.5
	2	18.72	10	7	23	50	70	35	25	62.5
	6	21.7994	12	13	26	40	40	10	0	25
	10	22.49	7	13	20	40	65	20	0	50
	23	19.36	9	9	15	80	75	40	50	75
	25	32.18	18	1	23	50	35	40	0	25
	30	22.83	6	6	27	50	60	40	0	75
	32	20.55	16	8	25	30	55	10	0	25
	33	23.81	10	16	14	80	50	55	75	37.5
	34	26.93	2	5	15	30	50	35	25	100
	39	22.05	10	14	25	60	90	15	75	50
	42	20.15	12	15	23	30	25	10	0	62.5
	46	17.96	9	12	23	40	50	5	0	12.5
	49	21.3	11	17	25	70	n.a.	35	50	37.5
	50	24.22	11	9	15	80	n.a.	20	0	50
	55	21.72	11	9	21	50	65	30	0	50
	Median	22.49	11	9	23	50	60	25	0	50
	Min	17.96	2	1	14	30	25	5	0	0
	Max	36.24	18	17	32	90	90	55	100	100	Datum der Vorstellung
ME/CFS	7502	21.3296			26	40	90				2019-04-17
	7504	23.1837			25	30	60				2019-04-17
	7622	20.9024			29	30					2020-02-19
	7874	24.9566			29	40	65				2020-06-25
	8055	20.0617			22	40	65				2020-11-04
	7516	20.0692			25	40	35				2019-05-08
	7525	27.6361			32	20	20				2019-05-22
	7537	25.6544			25	40	45				2019-06-27
	7539	22.1453			28	20	55				2019-07-03
	7557	19.3772			26	10	5				2019-08-28
	7576	20.202			27	45	30				2019-10-23
	7613	23.8751			28		0				2020-01-29
	7629	21.0498			24	40	40				2020-03-11
	7767	18.5185			32	50	25				2020-05-20
	7883	22.3863			30	40	55				2020-07-01
	7918	19.1327			27	40	25				2020-07-29
	7965	18.7242			28	30	55				2020-08-20
	7991	27.5134			28	50	10				2020-09-16
	8020	24.4473			25	30	35				2020-10-07
	Median	21.3296			27	40	37.5
	Min	18.5185			22	10	0
	Max	27.6361			32	50	90

## Sheet: Fig 2 & S14
Diagnose	recordID	pem_frequency	pem_severity	pem_length
PCS/CFS	4	18	20	7
	13	14	9	7
	17	16	18	6
	48	11	8	6
	57	15	10	6
	7	11	9	5
	8	14	14	6
	9	18	13	6
	14	7	8	5
	20	4	8	5
	22	14	13	6
	27	13	20	7
	31	14	14	6
	35	14	14	6
	37	19	19	7
	40	17	16	7
	41	15	14	6
	44	10	14	6
	51	8	10	5
	Median	14	14	6
	Min	4	8	5
	Max	19	20	7
PCS	11	13	16	3
	15	15	16	3
	19	12	11	3
	28	12	9	4
	36	14	12	6
	47	16	13	3
	52	7	8	2
	54	1	0	na
	2	14	10	3
	6	7	10	7
	10	7	6	3
	23	8	8	5
	25	8	10	3
	30	8	20	2
	32	14	13	3
	33	11	10	2
	34	8	14	2
	39	5	5	2
	42	9	15	0
	46	13	16	6
	49	9	12	3
	50	10	13	7
	55	15	9	3
	Median	10	11	3
	Min	1	0	0
	Max	16	20	7
	7502
	7504
	7622	15	16	7
	7874	11	13	5
	8055	7	10	6
	7516	19	14	6.5
	7525	19	16	6
	7537	10	13	7
	7539	19	18	6
	7557	20		6
	7576	14.5	17.5	6
	7613	16	16	7
	7629	12	13	7
	7767	16	20	7
	7883	14	12	6
	7918	18	14	6
	7965	11	13	6
	7991	20	20	7
	8020	15	15	6.5
	Median	15	14.5	6
	Min	7	10	5
	Max	20	20	7

## Sheet: Tab 2, S8 & Fig S6
Diagnose	recordID	sy_1 Fatigue	sy_2 PEM	sy_3 Need for rest	sy_4 imp performance	sy_5 stress intolerance	sy_6 muscle pain	sy_7 headache	sy_8 join pain	sy_9 memory	sy_10 concentration	sy_11 mental fatigue	sy_12 visual disturbances	sy_15 palpitations	sy_16 Dizziness when standing	sy_17 Dizziness when walking	sy_18 sleep dist	sy_19 hypersens temp	sy_20 hypersens light	sy_21 hypersens noise	sy_22 breathing disorder	sy_23 Irritable bowl	sy_24 fever	sy_25 painful lymph nodes	sy_26 sore throat	sy_27 flu like symptoms
PCS/CFS	4	8	9	8	9	9	2	5	2	7	7	8	6	5	5	4	8	8	8	9	8	4	6	3	4	6
	13	5	7	8	10	7	1	3	3	3	4	4	5	10	5	5	10	7	7	7	7	5	1	1	1	8
	17	9	9	9	9	9	7	8	8	7	7	9	1	5	7	7	1	1	7	5	9	6	1	1	1	8
	48	7	8	7	7	7	1	1	4	6	6	6	1	1	1	1	7	1	1	1	1	2	10	1	1	5
	57	8	9	8	9	8	4	5	2	3	5	6	3	3	3	3	8	6	2	8	4	8	1	1	3	4
	7	7	7	9	9	5	1	4	1	3	5	5	1	2	2	1	5	5	1	3	9	1	1	1	5	2
	8	8	8	9	9	10	3	8	3	4	9	9	5	2	3	3	5	7	6	6	2	1	1	1	6	5
	9	8	9	10	8	9	8	3	2	2	4	6	6	8	8	4	3	5	5	4	8	2	1	5	5	1
	14	5	5	6	5	5	6	6	3	5	6	6	3	7	5	6	7	7	4	6	5	5	2	2	4	5
	20	8	8	8	7	8	7	7	7	7	7	7	1	5	7	7	5	1	4	4	1	5	1	1	1	1
	22	8	8	8	8	8	7	7		3	3	5	5	1	2	2	4	5	4	4	4	5		3	3	5
	27	5	7	7	4	5	3	3	2	4	7	6	1	2	1	2	2	3	2	5	1	6	1	1	3	1
	31	8	8	10	8	10	8	7	7	3	4	5	6	10	7		7	7	7	8	1	7	1	1	1	7
	35	6	8	7	6	5	5	3	2	3	5	6	2	3	2	1	8	2	1	5	4	1	1	1	3	5
	37	10	10	10	10	10	10	9	10	5	5	10	1	10	10	1	8	7	10	10	10	9	1	9	2	8
	40	6	9	8	8	8	8	8	4	6	7	8	1	6	7	7	8	1	5	8	8	5	1	1	1	7
	41	8	8	8	5	3	2	2	2	7	7	7	5	7	1	1	1	5	6	1	3	3	1	1	6	7
	44	5	5	5	5	7	6	5	7	7	6	6	4	3	6	5	7	5	3	5	5	1	1	1	1	1
	51	7	7	7	7	9	5	7	5	7	7	7	5	5	5	5	5	5	7	9	7	7	1	5	7	7
	Median	8	8	8	8	8	5	5	3	5	6	6	3	5	5	3.5	7	5	5	5	5	5	1	1	3	5
	Min	5	5	5	4	3	1	1	1	2	3	4	1	1	1	1	1	1	1	1	1	1	1	1	1	1
	Max	10	10	10	10	10	10	9	10	7	9	10	6	10	10	7	10	8	10	10	10	9	10	9	7	8
PCS	11	4	2	8	8	7	1	10	3	5	4	8	1	1	1	1	6	1	3	3	1	2	1	1	2	2
	15	10	8	10	10	10	2	5	5	8	8	10	1	1	5	1	8	5	1	8	10	5	1	1	5	5
	19	7	5	7	8	9	5	4	3	1	4	8	4	1	1	1	8	1	7	9	1	8	2	1	1	1
	28	6	5	8	8	5	4	2	2	1	1	5	1	2	2	3	3	3	1	2	3	1	1	2	1	4
	36	7	8	8	8	7	3	1	1	1	6	6	5	7	3	3	8	8	1	3	1	4	1	3	3	4
	47	9	9	7	8	8	9	5	9	7	7	8	5	1	5	1	7	1	5	1	1	1	1	4	5	6
	52	8	6	7	8	7	5	2	2	7	6	7	6	1	6	1	3	1	1	6	1	10	1	7	1	5
	54	2	1	3	3	2	4	4	4	5	6	5	1	6	6	5	4	1	1	1	5	1	1	1	3	2
	2	6	6	7	6	7	8	3	6	8	6	7	5	9	7	4	8	7	5	5	8	6	3	1	2	3
	6	6	7	8	8	8	8	6	8	6	9	9	6	6	8	8	7	1	1	3	3	1	1	1	7	10
	10	6	8	7	7	5	3	5	2	4	5	5	4	5	6	3	4	5	3	1	5	1	2	1	3	4
	23	4	6	4	5	5	3	6	2	1	3	3	1	3	2	5	7	1	2	1	8		1	2	7	2
	25	7	7	7	6	7	2	6	6	5	7	7	1	1	2	3	8	3	6	7	6	6	1	1	2	2
	30	2	2	2	3	4	2	1	2	1	2	2	1	2	2	2	1	2	2	2	1	2	1	1	1	1
	32	10	8	10	9	5	1	1	1	2	4	7	1	3	2	1	9	1	1	2	6	1	1	1	1	9
	33	6	6	4	4	3	7	7	3	7	8	6	5	9	5	5	5	5	1	1	1	1	1	1	1	1
	34	5	1	5	5	5	8	5	5	2	2	2	1	4	4	3	1	1	3	5	7	1	1	1	1	1
	39	9	4	9	9	3	1	4	1	8	4	4	4	6	3	1	10	5	7	7	5	7	1	1	2	3
	42	8	5	10	10	9	5	9	4	3	1	4	2	9	8	9	1	1	3	5	8	2	1	5	2	8
	46	8	8	9	8	3	3	6	1	1	2	7	1	7	4	2	5	6	1	4	7	8	1	1	1	3
	49	8	8	5	5			6			5	5									7		2	6	6
	50	7	9			9	7	7	3	6	7	8	1	7	1	1	8	1	5	6	7	1	1	1	1	1
	55	5	8	8	6	5	8	6	3	8	8	8	5	4	5	2	4	4	1	1	8	1	1	1	1	1
	Median	7	6	7	8	6	4	5	3	5	5	7	1.5	4	4	2.5	6.5	1.5	2	3	5	2	1	1	2	3
	Min	2	1	2	3	2	1	1	1	1	1	2	1	1	1	1	1	1	1	1	1	1	1	1	1	1
	Max	10	9	10	10	10	9	10	9	8	9	10	6	9	8	9	10	8	7	9	10	10	3	7	7	10
ME/CFS	7502
	7504
	7622	9	9	9	9	9	8	7	7	4	7	8	4	5	5	5	4	5	5	6	4	4	5	7	7	8
	7874	8	8	8	8	10	1	6	6	5	8	8	2	6	5	4	1	5	3	8	1	2	1	5	5	7
	8055	5	7	7	5	8	8	9	3	3	4	6	9	3	3	1	6	7	9	8	1	7	1	3	3	6
	7516	10	9	10	9	9	7	8	2	1	4	8	1	4	8	5	9	9	6	10	3	4	1	5	6	8
	7525	10	10	10	10	10	10	9	3	8	9	10	2	5	7	5	9	8	10	10	1	1	4	1	1	8
	7537	8	10		8	8	1	5	1	5	5	8	1	2	1	1	8	1	3	3	1	7	1	7	9	6
	7539	10	10	10	10	8	10	7	5	7	8	9	3	4	2	3	7	9	2	1	2	10	1	3	6	9
	7557	9	8	8	9	8	7	4	4	7	7	8	1	7	2	2	8	7	6	6	3	6	3	1	7	8
	7576	8.5	8	8	7	9	5.5	6	6	7	7	7	3	2	2	2	2	8	8	8	1	6	2	1	1	8
	7613	8	9	9	10	10	9	7	1	3	7	6	3	10	9	9	10	7	8	8	7	1	3	3	7	8
	7629	7	10	7	8.5	8	6	7	6	7	6	8	3	8	9	5	6	1	1	1	1	8	1	4	1	8
	7767	9	9	10	8	10	10	8	8	8	7	8	1	10	10	10	8	8	1	5	1	10	1	1	5	9
	7883	8	8	8	8	8	5		5		7.5	7.5	5	5	5	7	8	5	5	5		5	2	6	6	5
	7918	8	8	10	8	10	3	5	1	4	8	8	1	2	3	3	6	7	7	9	1	1	1	2	5	8
	7965	7.5	8	8	7		7	4.5	0	4	4	5	3	0	6	4	2	6	5	5	2	7			6	4
	7991	10	10	10	10	8	10	5	3	8	8	10	5	10	8	8	10	10	8	8	8	8	1	5	5	5
	8020	8	9	8	8	9	7	9	7	2	6	7	3	3	7	4	9	6	4	7	4	4	0	7	7	7
	Median	8	9	8.5	8	9	7	7	4	5	7	8	3	5	5	4	8	7	5	7	1.5	6	1	3.5	6	8
	Min	5	7	7	5	8	1	4	0	1	4	5	1	0	1	1	1	1	1	1	1	1	0	1	1	4
	Max	10	10	10	10	10	10	9	8	8	9	10	9	10	10	10	10	10	10	10	8	10	5	7	9	9

## Sheet: Tab 3 & S9
Diagnose	recordID	com_total	com_orth	com_vaso	com_secr	com_gi	com_blad	com_pupil
PCS/CFS	4	32.5238	24	0	4.28571	3.57143	0	0.666667
	13	31.2619	16	3.33333	0	8.92857	0	3
	17	39.369	24	2.5	4.28571	6.25	0	2.33333
	48	9.14286	0	0	0	7.14286	0	2
	57	45.2738	32	0	0	11.6071	0	1.66667
	7	34.8968	32	0	0	1.78571	1.11111	0
	8	46.4444	32	0	6.42857	3.57143	1.11111	3.33333
	9	46.5079	28	0	10.7143	3.57143	2.22222	2
	14	53.631	24	4.16667	4.28571	15.1786	3.33333	2.66667
	20	41.119	28	0	6.42857	5.35714	0	1.33333
	22	57.1548	40	1.66667	0	9.82143	3.33333	2.33333
	27	27.3452	24	0	0	2.67857	0	0.666667
	31	43.5833	32	0	0	6.25	3.33333	2
	35	9.65079	0	0	6.42857	0	2.22222	1
	37	62.2381	36	1.66667	12.8571	10.7143	0	1
	40	60.6429	36	0	10.7143	8.92857	3.33333	1.66667
	41	7.09524	0	0	6.42857	0	0	0.666667
	44	24.3214	16	0	6.42857	0.892857	0	1
	51	30.1349	12	0	6.42857	8.92857	1.11111	1.66667
	Median	39.369	24	0	4.28571	6.25	0	1.66667
	Min	7.09524	0	0	0	0	0	0
	Max	62.2381	40	4.16667	12.8571	15.1786	3.33333	3.33333
PCS	11	22.5476	8	0	4.28571	8.92857	0	1.33333
	15	54.0357	36	0	6.42857	11.6071	0	0
	19	18.7381	0	0	0	16.0714	0	2.66667
	28	28.0754	20	0	4.28571	2.67857	1.11111	0
	36	26.7857	12	4.16667	2.14286	7.14286	0	1.33333
	47	9.46825	0	0	0	5.35714	1.11111	3
	52	53.8333	40	0	0	12.5	0	1.33333
	54	39.8214	24	0	8.57143	6.25	0	1
	2	20.4087	0	0	10.7143	6.25	1.11111	2.33333
	6	12.6389	0	0	4.28571	4.46429	2.22222	1.66667
	10	11.6429	0	2.5	0	7.14286	0	2
	23	19.6786	16	0	0	2.67857	0	1
	25	39.2738	16	0	6.42857	15.1786	0	1.66667
	30	37.0278	28	0	0	6.25	1.11111	1.66667
	32	26.2262	24	0	0	0.892857	0	1.33333
	33	2.47619	0	0	2.14286	0	0	0.333333
	34	37.2143	28	0	6.42857	1.78571	0	1
	39	38.6071	24	0	0	11.6071	0	3
	42	34.0238	24	0	0	5.35714	3.33333	1.33333
	46	31.7937	16	0	6.42857	7.14286	2.22222	0
	49	25.6825	20	0	0	3.57143	1.11111	1
	50	36.631	28	0	4.28571	2.67857	0	1.66667
	55	22.8532	8	0	2.14286	9.82143	2.22222	0.666667
	Median	26.7857	16	0	2.14286	6.25	0	1.33333
	Min	2.47619	0	0	0	0	0	0
	Max	54.0357	40	4.16667	10.7143	16.0714	3.33333	3
	7502	7.84	0	0	4.28	3.56	0	0
	7504	33.56	28	2	0	3.56	0	0
	7622	55.56	36	0	8.56	8.9	0	2.1
	7874	35.43	24	0	4.28	4.45	0	2.7
	8055	39.9	12	1.67	12.86	8.93	1.11	3.33
	7516	55.84	36	4	6.42	7.12	1.1	1.2
	7525	45.52	32	2	0	7.12	1.1	3.3
	7537	9.28	0	0	2.14	5.34	0	1.8
	7539	40.38	20	0	2.14	14.24	2.2	1.8
	7557	64.64	40	0	12.84	8.9	1.1	1.8
	7576	41.01	20	0	10.7	8.01	1.1	1.2
	7613	49.28	28	0	6.42	12.8	0	2.4
	7629	43.42	24	0	4.28	14.24	0	0.9
	7767	66.42	40	0	12.84	10.68	1.1	1.8
	7883	34	20	0	4.28	7.12	1.1	1.5
	7918	28.76	24	0	0	3.56	0	1.2
	7965	60.64	36	0	12.84	8.9	1.1	1.8
	7991	64.39	36	3.33	8.57	9.82	3.33	3.33
	8020	40.07	28	0	2.14	8.93	0	1
	Median	41.01	28	0	4.28	8.9	1.1	1.8
	Min	7.84	0	0	0	3.56	0	0
	Max	66.42	40	4	12.86	14.24	3.33	3.33

## Sheet: Fig 3, 4, 5 & Tab S15, S16
Diagnose	recordID	Fmax1	Fmax2	Fmean1	Fmean2	pots_seat_pulse	pots_stand_pulse0	pots_stand_pulse2	pots_stand_pulse5	pots_stand_pulse10	pots_seat_rrsys	pots_stand_rrsys0	pots_stand_rrsys2	pots_stand_rrsys5	pots_stand_rrsys10	pots_seat_rrdia	pots_stand_rrdia0	pots_stand_rrdia2	pots_stand_rrdia5	pots_stand_rrdia10
PCS/CFS	4
	13
	17
	48
	57
	7	17.3	19	15.03	13.22	71	87	98	93	103	103	96	95	110	98	91	81	82	96	82
	8	10.3	9.6	6.4	5.74	78	96	91	101	104	106	99	96	98	100	86	78	71	78	80
	9	18.2	13.9	15.48	12.59	81	103	103	112	112	130	113	122	119	111	80	83	98	93	94
	14	31.9		18.94		80	98	105	113	117	117	110	104	108	110	83	89	84	90	85
	20	37.3	36	31.12	32.52	72	66	73	69	72	133	130	133	122	130	81	79	89	89	90
	22	16.2	16.1	12.68	11.88	93	112	106	103	112	100	102	94	115	101	81	72	74	75	75
	27	22.9	19.4	18.61	16.17	60	67	68	69	75	128	117	119	131	114	80	81	85	91	88
	31	15.2	12.5	9.4	7.62	80	80	93	87	80	158	154	138	127	137	103	108	112	109	100
	35	18.1	6.3	6.69	4.95	69	81	83	85	96	105	106	103	93	91	65	69	63	70	73
	37	6.6	4.9	4.22	2.75	82	92	93	94	90	126	132	131	121	130	93	94	90	90	89
	40	26.2	29.3	22.19	23.65	93	93	93	91	96	182	176	170	162	167	97	97	106	99	106
	41	21.4	20.3	19.41	18.01	91	96	96	97	96	162	162	149	159	154	100	108	110	111	113
	44	17.7	22.4	13.58	13.26	82	92	94	94	90	134	132	132	138	129	98	102	101	98	102
	51	6.5	7.9	5.33	5.49	70	77	80	82	84	140	143	128	133	133	114	99	98	98	92
	Median	17.9	16.1	14.305	12.59	80	92	93	93.5	96	129	123.5	125	121.5	121.5	88.5	86	89.5	92	89.5
	Min	6.5	4.9	4.22	2.75	60	66	68	69	72	100	96	94	93	91	65	69	63	70	73
	Max	37.3	36	31.12	32.52	93	112	106	113	117	182	176	170	162	167	114	108	112	111	113
PCS	11
	15
	19
	28
	36
	47
	52
	54
	2	22.7	20	17.84	17.84	98	112	106	109	120	112	105	111	102	110	89	70	87	77	81
	6					78	103	103	106	96	104	101	111	104	111	81	86	97	87	72
	10	16.9	16.9	13.35	13.13	81	98	101	109	103	114	112	124	116	108	77	86	84	88	85
	23	25.7	24.9	24.49	20.86	75	78	85	64	87	119	114	108	114	118	87	82	84	93	80
	25	23.6	23	21.02	20.73	58	69	67	81	78	125	125	126	127	130	89	93	97	97	97
	30	27.9	27.1	22.3	22.7	68	73	73	85	87	120	115	123	120	122	84	87	89	92	94
	32	28.1	28.2	26.89	27.35	85	96	98	93	93	159	158	146	151	145	93	105	98	95	98
	33	20.4	20.2	17.24	14.29	62	64	64	69	71	140	129	126	122	128	94	88	95	87	94
	34	22.6	23.5	19.62	19.56	91	106	106	103	106	141	140	130	143	126	91	92	95	96	93
	39	29.7	31.8	27.86	28.87	67	80	81	79	86	111	106	114	124	110	76	81	82	94	79
	42					59	72	81	88	87	119	122	119	126	105	74	79	82	88	86
	46	17.8	15.4	13.56	11.16	73	85	81	89	91	97	117	114	113	116	65	78	83	82	82
	49	22.5	15.6	16.52	12.52	61	68	80	76	75	136	141	150	153	143	90	98	108	106	106
	50	19.1	22.2	17.17	19.23	89	92	98	95	86	110	110	102	111	106	76	80	71	74	82
	55	20.8	19.6	16.61	17.28	102	107	109	119	107	130	123	122	127	132	82	88	90	96	94
	Median	22.6	22.2	17.84	19.23	75	85	85	89	87	119	117	122	122	118	84	86	89	92	86
	Min	16.9	15.4	13.35	11.16	58	64	64	64	71	97	101	102	102	105	65	70	71	74	72
	Max	29.7	31.8	27.86	28.87	102	112	109	119	120	159	158	150	153	145	94	105	108	106	106
ME/CFS	7516	23.5	17.3	16.43	13.62
	7525	16.7	21.7	15.39	15.28
	7537	20.4	20	17.75	16.53
	7539	22.6	19.6	19.5	17.04
	7557	17.1	18.6	15.19	16.25
	7576
	7613	2.2	3.8	1.89	3.4
	7629	23.4	22.3	21.78	18.94
	7767	17	13.3	10.88	11.02
	7883	8.1	7.5	5.26	6.88
	7918	28.8	28.4	25.63	23.61
	7965	26	24.9	19.3	17.36
	7991	15	18	14.28	14.25
	8020	25.3	19.1	18.22	14.16
	Median	20.4	19.1	16.43	15.28
	Min	2.2	3.8	1.89	3.4
	Max	28.8	28.4	25.63	23.61

## Sheet: Tab 4, S10 & Fig 5
Diagnose	recordID	ACE II 1:10	ACE	Folic acid	IL8 n Erylyse	Kreatinin	Bilirubin	IgA	IgM	IgE	IgG1	IgG2	IgG3	IgG4	CRP	C3_Se	Ferritin	NTproBNP	VitD3	Hb	Erythrozyten	Nkabs	NKrelLymph	CD4TZabs	CD4TZrelLymph	CD4TZrelTZ	CD8TZabs	CD8TZrelLymph	CD8TZrelTZ	TNFalpha4hLPS	löslIL2R	MBL
PCS/CFS	4	3.1	37.8	5.3	102.2	0.85	0.5	1.43	1.13	29.3	6.648	3.854	0.67	0.524	1	850	98.1	20	77.2	14.8	4.9	0.2	9	0.89	39	47	0.89	39	47.08		310
	13	3.8	15.7		129	0.75	0.51	3.23	1.69	79.7	6.736	3.904	0.48	1.035	0.6	1040	337.2	26	80.4	15.4	4.9	0.1	7	0.82	53	67.65	0.33	21	26.68	913	312	1360
	17	3.5		6.2	160.2			2.14	0.63	88.8	5.778	3.577	0.417	0.194	0.6	1150	337.1	29	95.9	15.4	5	0.15	18	0.31	38	54.26	0.23	28	40.81	1542	262
	48	4.3	23.1	3.2	132.4	0.79	0.68	3.13	0.79	150	6.572	4.328	0.474	0.324	1	950	211.4	35	49.8	14.8	4.6	0.31	23	0.57	43	62.59	0.31	24	34.6	912	416
	57		19.3	11.65	97	1.04	1.6	4.08	1.85	120	5.797	4.271	0.421	0.867	0.6	960	330.3	7	109.6	14.1	4.9	0.11	5	0.63	30	35.4	0.97	45	54.26		366	366
	7	10.3	29.1	20	204	0.79	0.81	1.75	0.88	9.2	5.849	3.542	0.541	0.216	0.9	1020	174.8	50	91.5	13.6	4.4	0.23	11	1.07	50	69.99	0.41	19	27.02	774	250	1547.4
	8	3	26.8	8.7	147	0.7	0.27	1.01	1.19	46	4.002	2.607	0.409	0.228	0.6	1080	16.7	48	73.6	13.6	4.5	0.13	8	0.75	44	53.03	0.47	27	32.88	1086	265
	9	6	25.9	6.3	224	0.8	1.05	4.09	0.85	52	5.087	5.367	0.473	0.156	0.8	1040	55.8	46	56.1	13.3	4.4	0.14	8	0.68	39	52.02	0.54	31	41.67	851	280	1653.9
	14	3.3			98.4	0.72	0.34	2.85	2.11	6.8	7.226	4.421	1.342	0.444	0.6		61.9		104	13.7	4.5	0.14	7	1.05	49	62.82	0.51	24	30.28	802	527	74.2
	20	6	25.2	4.1	195.4	1	0.85	1.41	1.67	59.4	5.996	3.412	0.373	0.132	2.2	1230	70.4	38	106.1	13.9	4.4	0.27	13	1.22	58	76.49	0.34	16	21.41	180	335
	22	2.5	49.3	5.9	122.2	0.7	0.22	1.89	1.15	2.4	6.228	3.076	1.25	0.216	0.7	1120	91.9	59	46.2	13.7	4.5	0.12	7	0.71	40	51.88	0.59	33	42.79	1912	316
	27	19.9	37	20	134.8	0.68	0.52	3.94	3.03	1072	5.762	6.445	0.83	2.115	0.6	900	22.8	72	93.9	12.2	4.2	0.21	14	0.65	43	56.71	0.35	23	30.98	1244	176
	31	4.7	16.3	11.65	190.4	0.61	0.27	1.26	0.92	110	6.838	4.647	0.15	0.256	0.6	1080	69.1	75	71	13.4	4.3	0.1	10	0.53	49	67.91	0.21	19	26.91		279	50
	35	3.8	10.3	11.3	100	0.63	0.29	1.28	1.55	20.8	5.748	3.544	0.316	0.262	0.7	880	40.9	111	52.3	12.4	4	0.18	9	0.99	52	65.89	0.43	23	28.61	1446	526
	37	4.8	52.5	6.3	126	0.74	0.53	1.62	0.95	9.1	6.668	4.298	0.361	0.228	1	1130	53.9	104	91.3	13.4	4.3	0.22	11	0.98	52	64.61	0.47	25	30.8	1658	357
	40	2.6	29.9	2.5	128.6	0.78	0.82	1.09	0.67	5.4	3.637	3.341	0.327	0.193	1.7	1310	68.7	58	55.9	14.2	4.9	0.12	9	0.67	50	69.81	0.24	18	24.46	818	246
	41	2.9	34.8	14.2	220	0.98	0.33	1.84	0.63	62.5	4.864	5.479	1.179	0.477	7.1	1640	304.8	45	82	14.6	4.8	0.17	10	0.87	48	60.58	0.43	24	29.97	402	746
	44	5.3	17.3	8.3	191	0.94	0.23	1.47	1.41	43.6	5.534	3.126	1.083	0.31	4.6	1260	149.2	17	81.3	13.3	4.5	0.19	6	2.07	68	81.93	0.39	13	15.38	1442	476
	51	541.7	31.5		139.4	0.96	0.44	1.66	5.05	45.1	4.758	4.848	0.246	0.294	1.4	1200	250.2	125	75.6	13.2	4.4	0.55	27	0.72	35	60.49	0.36	18	30.07	1344	198	1543.7
PCS	11	13.4		12.8	106.4			1.84	1.14	50.1					0.6				54.5	15	5.1	0.06	4	0.57	40	51.64	0.44	31	39.89	781	310
	15	3.8	34.8	12.6	163.2	0.9	0.57	0.32	1.18	521	7.613	3.806	0.606	1.116	1.4	1300	185.2	56	91.6	15	5	0.34	16	1.05	50	73.05	0.36	17	24.92	445	318	4000
	19	2.7	13.1	3.5	89.2	0.91	0.97	1.9	0.96	10.6	6.038	5.104	0.379	1.099	0.6	1420	144.6	27	54.9	15.2	5.2	0.25	12	0.86	41	58.43	0.5	24	34.2	2619	173
	28	20.9	18.9	11.6	114.2	0.67	0.69	1.79	0.94	16.2	6.888	3.295	1.062	0.483	0.6	900	81.6	69	16.7	14.9	4.9	0.14	15	0.41	43	63.26	0.21	22	32.44	2617	306
	36	387.6	18.1	9.9	65.2	0.99	0.4	2.46	0.97	14.7	6.044	4.832	0.632	0.908	0.6	1010	134.2	6	64.8	17.6	5.3	0.21	16	0.31	23	32.39	0.45	34	47.82	1276	354
	47	3.6	21.1	5	208	0.85	0.47	2.41	1.09	751	5.111	4.014	0.943	1.106	1.1	1410	97	15	47.5	13.7	4.3	0.17	10	0.73	44	64.03	0.37	22	32.47	657	326
	52	5.2	34.4		147	0.88	0.33	1.99	0.67	38.3	5.31	3.465	0.852	0.135	0.6	1200	125.9	28	68.4	14.2	4.8	0.31	13	1	40	57.84	0.61	25	35.47	2011	372	4000
	54		23.5	6	150.2	0.99	0.3	1.21	0.8	22.1	5.369	5.212	0.446	1.781	1.6	1480	65.3	19	29.3	15.3	5.4	0.11	8	0.62	45	61.24	0.27	19	26.73	2088	327	50
	2	2.8	37.6	9.7	147	0.76	0.55	4.62	1.54	12.8	6.843	5.054	0.269	0.28	0.6	870	132.5	118	62.4	13.7	4.7	0.18	9	1.11	55	71.02	0.36	18	23.02		316
	6	2.8	18.2	9.6	149.2	0.73	0.7	1.43	0.45	4	3.748	5.545	0.394	0.096	0.6	1130	26.7	29	83.8	12.4	4.9	0.13	9	0.6	41	50.59	0.54	37	45.55	1757	287
	10	4.6	31.9	2.7	442	0.63	0.62	3.02	0.9	130	7.072	4.431	0.362	1.328	1.1	1290	11.2	26	30.9	12.8	4.5	0.19	9	1.01	48	64.4	0.37	17	23.18	981	423
	23	3.2	23.6	4.5	166.6	0.63	0.42	2.88	0.89	85.7	6.064	5.022	0.19	0.605	0.9	960	20	103	52.3	12.5	4.2	0.15	9	0.74	46	58.97	0.45	28	36.08	1276	367
	25	3.7	25.9	7.4	158	0.83	0.24	3.03	1.42	34.3	4.727	5.666	0.548	0.321	1.9	1260	41	53	56.2	13.3	4.4	0.16	12	0.72	57	72.13	0.23	18	22.44	1265	385
	30	4.6	27.9	11.65	147.6	0.84	0.61	1.03	1.46	36.3	6.286	3.517	0.38	0.322	0.8	820	54.3	39	83.3	12.6	4.3	0.12	13	0.49	52	67.99	0.21	22	28.5		296	50
	32	4.9	32.7	11.65	202	0.66	0.41	2.27	0.84	37.2	3.913	5.414	0.626	0.877	1	1040	70.3	12	84.6	14.4	4.6	0.17	9	0.98	51	66.34	0.43	22	28.97		765	3467.6
	33	3.8	28.4	15.7	226	0.62	0.57	2.83	0.9	35.1	6.029	2.752	0.49	0.196	1.9	1420	50.7	41	86.3	14	5	0.26	26	0.36	35	57.84	0.21	21	34.39	483	350
	34	8.6	16.5	12.4	284	0.93	0.26	0.86	13.48	30.9	3.13	2.847	0.833	0.264	7.57	1720	235.1	181	56.1	13.9	5.1	0.28	10	1.52	56	68.36	0.55	20	24.54	859	491
	39	7.6	31.1	6.5	93.4	0.7	0.75	2.46	1.41	137	6.3	4.93	0.52	0.607	0.6	1180	26	74	217.6	12.6	4.3	0.15	13	0.61	53	68.67	0.26	22	29.26	1569	293
	42	6	26	20	169.2		0.53	1.27	2.04	9.4	8.209	5.643	0.658	1.246	1.7	940			73.6	13.2	4.7	0.2	13	0.65	42	66.11	0.24	15	24.31	687	336
	46		34.3	14	147.2	0.65	0.43	1.92	0.98	27.9	5.086	5.235	0.418	1.137	1.4	1040	26.6	73	69.8	12.8	4.5	0.25	11	1.13	50	65.45	0.5	22	28.87	696	408	50
	49	2.9	19.6	4	134.8	0.77	0.2	1.11	5.82	164	4.173	3.678	0.329	0.202	1.1	850	145.3	46	46.5	12.2	4.2	0.14	6	1.11	51	69.78	0.37	17	23.07	1189	235
	50	6.7	23.8		166.2	0.61	0.51	1.93	1.43	16.7	5.334	4.728	0.281	0.1	1	1290	33	33	54.6	14.1	4.6	0.12	10	0.52	45	59.75	0.29	25	33.01	1127	216	4000
	55		12.2	7.3	127.2	0.78	0.28	1.7	1.34	74.4	6.418	5.934	0.81	0.271	0.6	1020	69.9	38	131.1	12.3	4	0.12	7	0.72	45	58.01	0.47	29	37.45	1858	185	4000
		38	39	37	42	39	40	42	42	42	41	41	41	41	42	40	40	39	42	42	42	42	42	42	42	42	42	42	42	36	42	15
		2.5	10.3	2.5	65.2	0.61	0.2	0.32	0.45	2.4	3.13	2.607	0.15	0.096	0.6	820	11.2	6	16.7	12.2	4	0.06	4	0.31	23	32.39	0.21	13	15.38	180	173	50
		3.175	18.9	5.6	125.1	0.68	0.3075	1.378	0.8875	15.83	5.087	3.53	0.3675	0.216	0.6	960	43.43	27	54.58	13.1	4.375	0.1275	8	0.6075	40.75	57.56	0.285	18.75	26.24	786.3	275.5	50
		4.45	25.9	8.7	147.1	0.78	0.505	1.865	1.135	37.75	5.849	4.328	0.474	0.321	0.9	1100	70.35	45	72.3	13.7	4.55	0.17	10	0.725	45.5	63.04	0.38	22	30.18	1158	317	1544
		6.175	32.7	12.03	190.6	0.9	0.665	2.835	1.543	86.48	6.61	5.158	0.74	0.8925	1.4	1283	148.2	72	87.55	14.65	4.9	0.2225	13	1.003	51.25	68.08	0.4775	27.25	35.62	1562	375.3	4000
		541.7	52.5	20	442	1.04	1.6	4.62	13.48	1072	8.209	6.445	1.342	2.115	7.57	1720	337.2	181	217.6	17.6	5.4	0.55	27	2.07	68	81.93	0.97	45	54.26	2619	765	4000
		29.76	26.55	9.3	158.2	0.7895	0.5268	2.082	1.686	101.7	5.742	4.347	0.57	0.5598	1.361	1135	113	52.59	74.06	13.83	4.629	0.1869	11.24	0.8095	46.02	61.63	0.4086	23.74	31.74	1210	344.8	1748
		105.5	9.42	4.817	63.12	0.1269	0.2755	0.9691	2.133	204.8	1.129	0.974	0.2971	0.486	1.527	217	94.36	37.3	32.41	1.117	0.3487	0.08629	5.016	0.3289	8.08	9.706	0.163	6.757	8.103	586.5	126.1	1685
		18	17	16	19	18	18	19	19	19	19	19	19	19	19	18	19	18	19	19	19	19	19	19	19	19	19	19	19	16	19	7
		2.5	10.3	2.5	97	0.61	0.22	1.01	0.63	2.4	3.637	2.607	0.15	0.132	0.6	850	16.7	7	46.2	12.2	4	0.1	5	0.31	30	35.4	0.21	13	15.38	180	176	50
		3.075	18.3	5.45	122.2	0.7	0.285	1.41	0.85	9.2	5.087	3.412	0.361	0.216	0.6	957.5	55.8	28.25	56.1	13.3	4.4	0.12	7	0.65	39	53.03	0.33	19	26.91	806	262	74.2
		4.05	26.8	7.3	134.8	0.785	0.505	1.75	1.15	46	5.797	3.904	0.473	0.262	0.8	1080	91.9	47	80.4	13.7	4.5	0.17	9	0.75	48	62.59	0.41	24	30.28	999.5	312	1360
		6	35.9	11.65	191	0.945	0.8125	3.13	1.69	88.8	6.648	4.647	0.83	0.477	1.4	1208	250.2	72.75	93.9	14.6	4.9	0.22	13	0.99	52	67.91	0.51	28	40.81	1445	416	1547
		541.7	52.5	20	224	1.04	1.6	4.09	5.05	1072	7.226	6.445	1.342	2.115	7.1	1640	337.2	125	109.6	15.4	5	0.55	27	2.07	68	81.93	0.97	45	54.26	1912	746	1654
		35.08	28.34	9.1	149.6	0.8033	0.57	2.167	1.482	105.9	5.775	4.11	0.5969	0.4458	1.437	1102	144.5	53.61	78.62	13.84	4.547	0.1916	11.16	0.8516	46.32	61.11	0.4458	24.74	32.46	1083	349.6	942.2
		126.5	11.52	5.382	42.12	0.1306	0.3547	1.045	1.054	237.7	0.9639	0.9532	0.3608	0.4687	1.666	187.8	114.9	33.03	19.62	0.8752	0.2796	0.1045	5.786	0.3668	8.813	10.84	0.1995	7.922	9.319	463.3	138.1	740.6
		20	22	21	23	21	22	23	23	23	22	22	22	22	23	22	21	21	23	23	23	23	23	23	23	23	23	23	23	20	23	8
		2.7	12.2	2.7	65.2	0.61	0.2	0.32	0.45	4	3.13	2.752	0.19	0.096	0.6	820	11.2	6	16.7	12.2	4	0.06	4	0.31	23	32.39	0.21	15	22.44	445	173	50
		3.3	18.73	5.5	127.2	0.655	0.3225	1.27	0.9	16.2	4.996	3.638	0.3748	0.2485	0.6	955	29.85	26.5	52.3	12.6	4.3	0.13	9	0.57	41	58.01	0.26	18	24.54	717.3	293	50
		4.6	24.85	9.7	149.2	0.77	0.49	1.92	1.09	35.1	6.034	4.881	0.505	0.544	1	1155	69.9	39	62.4	13.7	4.7	0.17	10	0.72	45	64.03	0.37	22	29.26	1227	326	3734
		7.375	32.1	12.5	169.2	0.89	0.6125	2.46	1.43	85.7	6.524	5.28	0.696	1.109	1.4	1328	133.4	71	83.8	14.9	5	0.25	13	1.01	51	68.36	0.47	25	35.47	1833	372	4000
		387.6	37.6	20	442	0.99	0.97	4.62	13.48	751	8.209	5.934	1.062	1.781	7.57	1720	235.1	181	217.6	17.6	5.4	0.34	26	1.52	57	73.05	0.61	37	47.82	2619	765	4000
		24.97	25.16	9.452	165.4	0.7776	0.4914	2.012	1.854	98.25	5.714	4.551	0.5467	0.6582	1.299	1161	84.59	51.71	70.3	13.81	4.696	0.183	11.3	0.7748	45.78	62.06	0.3778	22.91	31.16	1312	340.8	2452
		85.47	7.412	4.472	76.52	0.1255	0.1903	0.9197	2.739	178.5	1.277	0.9663	0.2353	0.4896	1.437	239.3	60.75	41.41	40.12	1.303	0.3902	0.07009	4.415	0.2979	7.616	8.89	0.1215	5.672	7.107	663.1	118.3	1997

## Sheet: Tab S5
Diagnose	recordID	fatigue/malaise	fever/higher temperature	cough	resp. Problems	loss of smell	loss of taste	headache	arthralgia	chest pain	GI-symptoms
PCS/CFS	4	1	0	0	1	0	0	1	0	1	1
	13	0	1	0	1	0	0	0	0	0	0
	17	1	0	0	0	0	0	0	0	0	0
	48	1	1	1	0	0	0	0	0	0	0
	57	1	1	1	0	0	0	1	0	1	0
	7	0	1	1	1	1	1	1	1	1	1
	8	1	0	0	1	1	1	1	1	1	1
	9	1	1	1	1	1	1	0	1	1	1
	14	1	1	0	1	0	0	0	0	0	1
	20	0	0	1	0	1	1	1	0	0	0
	22	0	1	0	0	0	0	0	1	0	1
	27	1	1	0	1	1	1	1	1	1	0
	31	1	1	0	0	1	1	0	0	1	1
	35	1	1	1	1	1	1	1	1	1	0
	37	0	0	0	1	1	1	1	1	0	1
	40	0	1	1	0	1	0	0	0	0	0
	41	1	1	1	0	0	1	1	0	0	0
	44	1	0	1	1	0	0	1	0	0	0
	51	1	0	1	0	1	1	1	1	0	1
PCS/CFS Ergebnis		13	12	10	10	10	10	11	8	8	9
PCS	11	1	1	0	1	1	1	1	0	0	0
	15	1	0	1	1	1	0	0	1	0	1
	19	1	1	1	1	1	1	0	1	1	0
	28	1	1	1	0	0	0	0	0	1	0
	36	1	1	1	0	0	0	0	0	0	0
	47	1	1	1	1	1	1	1	0	0	0
	52	0	0	1	0	1	1	0	0	0	0
	54	1	1	1	1	0	0	0	0	1	0
	2	1	1	0	1	1	0	0	1	0	1
	6	1	0	0	0	0	0	0	0	0	1
	10	1	1	1	1	1	1	1	0	1	0
	23	1	0	0	1	1	1	1	1	0	0
	25	1	1	1	0	1	1	1	1	0	1
	30	1	1	0	0	1	1	0	1	0	0
	32	1	1	1	1	1	1	0	0	0	0
	33	1	0	0	0	0	0	1	0	1	0
	34	1	1	1	0	1	1	1	1	1	0
	39	1	1	1	1	0	0	1	0	0	0
	42	1	0	1	0	0	0	1	0	1	0
	46	1	0	0	1	1	1	1	0	0	1
	49	1	1	0	1	0	1	0	1	0	0
	50	1	1	1	1	0	0	0	1	1	1
	55	1	1	1	1	0	0	1	0	1	1
PCS Ergebnis		22	16	15	14	13	12	11	9	9	7
Gesamtergebnis		35	28	25	24	23	22	22	17	17	16
	CCS/CFS m	4	3	2	2	0	0	2	0	2	1
	CCS/CFS f	9	9	8	8	10	10	9	8	6	8
	CCS m	7	6	7	5	5	4	2	2	3	1
	CCS f	15	10	8	9	8	8	9	7	6	6
	CCS/CFS	6	7	9	9	9	9	8	11	11	10
	CCS	1	7	8	9	10	11	12	14	14	16
	CCS/CFS	68.4211	63.1579	52.6316	52.6316	52.6316	52.6316	57.8947	42.1053	42.1053	47.3684
	CCS	95.6522	69.5652	65.2174	60.8696	56.5217	52.1739	47.8261	39.1304	39.1304	30.4348

## Sheet: Tab S11
Diagnose	recordID	CFQ	CFQ A	CFA B	sy_1 Fatigue	pem_total	fT3	fT4	TSHbasal	Thrombozyten
PCS/CFS	4	31	20	11	8	44	2.82	14.4	1.18	185
	13	25	19	6	5	29	3.85	17.5	2.1	263
	17	24	17	7	9	40	3.59	14		156
	48	26	18	8	7	25	3.49	13.6	0.38	290
	57	29	21	8	8	31	2.54	13.5	1.6	201
	7	28	20	8	7	25	2.71	18.1	0.75	319
	8	31	21	10	8	34	2.8	12	1.32	254
	9	25	16	9	8	37	2.72	11	1.06	143
	14	23	14	9	5	20			1.45	332
	20	20	14	6	8	17	3.03	13.9	1.84	319
	22	23	15	8	8	33	3.52	16.1	1.25	282
	27	29	18	11	5	39	3.46	11.9	1.15	279
	31	27	18	9	8	34	3.43	11.8	1.75	235
	35	25	18	7	6	34	3.98	13.8	2.22	255
	37	24	21	3	10	44	3.75	13.8	1.84	185
	40	25	17	8	6	39	3.35	11.7	2.36	290
	41	26	17	9	8	35	2.94	11.6	2.04	235
	44	27	17	10	5	30	3.3	15.6	1.24	376
	51	27	17	10	7	23	2.88	14.9	0.37	343
	Median	26	18	8	8	34	3.325	13.8	1.385	263
	Min	20	14	3	5	17	2.54	11	0.37	143
	Max	31	21	11	10	44	3.98	18.1	2.36	376
PCS	11	28	17	11	4	32	3.86	13.5		184
	15	32	20	12	10	34	3.74	10.5	1.77	271
	19	23	16	7	7	26	2.76	14.8	1.91	217
	28	21	17	4	6	25	3.18	11.7	1.2	187
	36	23	17	6	7	32	3.59	13.1	1.27	168
	47	28	19	9	9	32	3.72	11.6	2.52	348
	52	25	17	8	8	17	3.85	12.3	0.76	251
	54	19	9	10	2		4.08	14.9	2.5	233
	2	23	15	8	6	27	3	15	1.33	242
	6	26	19	7	6	23	2.89	15.1	1.06	263
	10	20	14	6	6	16	3.26	11.6	3.31	319
	23	15	11	4	4	21	2.57	12.7	1.06	281
	25	23	14	9	7	21	3.17	12.1	1.4	452
	30	27	19	8	2	30	3.45	13.7	1.38	204
	32	25	19	6	10	30	3.27	13.3	2.19	226
	33	14	12	2	6	23	4.07	15	0.77	213
	34	15	11	4	5	24	3.51	15.9	1.06	350
	39	25	17	8	9	12	2.95	9.77	1.34	203
	42	23	18	5	8	24	3.26	13.2		276
	46	23	20	3	8	35	3.12	14.2	0.98	239
	49	25	18	7	8	24	3.09	9.77	0.78	231
	50	15	9	6	7	29	3.28	12	1.41	204
	55	21	13	8	5	27	3.37	11.1	0.7	198
	Median	23	17	7	7	25.5	3.27	13.1	1.33	233
	Min	14	9	2	2	12	2.57	9.77	0.7	168
	Max	32	20	12	10	35	4.08	15.9	3.31	452
ME/CFS	7502	26
	7504	25
	7622	29			9	37
	7874	29			8	29
	8055	22			5	23
	7516	25			10	39
	7525	32			10	41
	7537	25			8	29
	7539	28			10	43
	7557	26			9	40
	7576	27			8.5	38
	7613	28			8	38
	7629	24			7	31
	7767	32			9	42
	7883	30			8	32
	7918	27			8	38
	7965	28			7.5	30
	7991	28			10	38
	8020	25			8	28
	Median	27			8	38
	Min	22			5	23
	Max	32			10	43
